# Supplementary material for: Low light intensity elongates period and defers peak time of photosynthesis: a computational approach to circadian-clock-controlled photosynthesis in tomato
Source: Hortic Res. 2023 Apr 25;10(6):uhad077. doi: 10.1093/hr/uhad077 (PMC10261901; doi:10.1093/hr/uhad077)
Supplement: Web_Material_uhad077 [file web_material_uhad077.zip]

Archive with 12 entries (12 files):
- Figure S1.pdf
- Figure S2.pdf
- Figure S3.pdf
- Figure S4.pdf
- Figure S5.pdf
- Figure S6.pdf
- Figure S7.pdf
- Figure S8.pdf
- Supplementary Material File.docx
- Table S1.docx
- Table S2.docx
- Table S3.docx
